# Supplementary material for: Phenolic Constituents from Wendlandia tinctoria var. grandis (Roxb.) DC. Stem Deciphering Pharmacological Potentials against Oxidation, Hyperglycemia, and Diarrhea: Phyto-Pharmacological and Computational Approaches
Source: Molecules. 2022 Sep 13;27(18):5957. doi: 10.3390/molecules27185957 (PMC9505740; doi:10.3390/molecules27185957)
Supplement: Supplementary file 1 [file molecules-27-05957-s001.zip]

Archive with 1 entries (1 files):
- molecules-1872691-supplementary.pdf
